# Supplementary material for: The Expression of Genes Related to Lipid Metabolism and Metabolic Disorders in Children before and after Hematopoietic Stem Cell Transplantation—A Prospective Observational Study
Source: Cancers (Basel). 2021 Jul 19;13(14):3614. doi: 10.3390/cancers13143614 (PMC8306759; doi:10.3390/cancers13143614)
Supplement: Supplementary file 1 [file cancers-13-03614-s001.zip]

Archive with 1 entries (1 files):
- cancers-1271498-supplementary.pdf
